# Supplementary material for: EDDS-Enhanced Phytoremediation of Cd–Zn Co-Contaminated Soil by Sedum lineare: Mechanisms of Metal Uptake, Soil Improvement, and Microbial Community Modulation
Source: Plants (Basel). 2026 Jan 12;15(2):231. doi: 10.3390/plants15020231 (PMC12845202; doi:10.3390/plants15020231)
Supplement: Supplementary file 1 [file plants-15-00231-s001.zip]

Archive with 1 entries (1 files):
- plants-4054833-supplementary.pdf
